# Supplementary material for: Fish By-Products: A Source of Enzymes to Generate Circular Bioactive Hydrolysates
Source: Molecules. 2023 Jan 24;28(3):1155. doi: 10.3390/molecules28031155 (PMC9919145; doi:10.3390/molecules28031155)
Supplement: Supplementary file 1 [file molecules-28-01155-s001.zip]

Archive with 1 entries (1 files):
- molecules-2106327-supplementary.pdf
